# Supplementary material for: Which way is down? Visual and tactile verticality perception in expert dancers and non-experts
Source: Neuropsychologia. 2020 Sep;146:107546. doi: 10.1016/j.neuropsychologia.2020.107546 (PMC7534035; doi:10.1016/j.neuropsychologia.2020.107546)
Supplement: Multimedia component 1 [file mmc1.xlsx]

## Sheet: Supplementary material_vertical
Dancer?	VU_PSV	VT_PSV	TU_PSV	TT_PSV	VU_PctRight	VT_PctRight	TU_PctRight	TT_PctRight	VU_Slope	VT_Slope	TU_Slope	TT_Slope
No	2.0435	1.8275	-6.4717	-22.6336	0.466667	0.474576	0.601695	0.791667	0.1488	0.1045	0.1135	0.0814
No	NaN	NaN	2.6648	-7.0302	0.478992	0.6	0.458333	0.59322	0.0074	0	0.1136	0.0818
No	2.2767	1.5264	2.8056	-6.0608	0.466102	0.475	0.458333	0.596639	0.4225	0.2705	0.0944	0.1055
No	0.5176	8.6594	-8.6622	-17.245	0.491667	0.366667	0.641667	0.766667	0.1329	0.1107	0.162	0.1304
No	5.1433	-5.6612	1.5872	-10.8376	0.416667	0.591667	0.478992	0.649123	0.1421	0.142	0.1084	0.1034
No	-0.5385	-7.6831	4.7335	-29.4002	0.508333	0.575	0.425	0.925	0.1083	0.045	0.1224	0.1588
No	-1.0093	-4.5197	2.7291	-10.4843	0.516667	0.575	0.458333	0.625	0.1776	0.2054	0.1033	0.0611
No	-5.9821	3.0605	2.7787	-8.6594	0.591667	0.45	0.458333	0.633333	0.1063	0.1518	0.0972	0.1107
No	NaN	NaN	5.6975	-1.963	0.625	0.508333	0.416667	0.525	0	0.0074	0.0913	0.0667
No	-6.2886	-4.7661	-1.0899	-11.8027	0.6	0.575	0.516667	0.675	0.1262	0.1182	0.1036	0.1001
No	0.527	-1.5119	-4.1342	-12.0236	0.491667	0.525	0.558333	0.65	0.1194	0.1838	0.0827	0.0668
No	4.7031	5.1703	4.0265	-0.5236	0.425	0.416667	0.436975	0.508333	0.1269	0.1365	0.1718	0.1236
No	10.2858	-6.6042	-3.7205	-2.2819	0.366667	0.566667	0.558333	0.533333	0.0711	0.0469	0.1155	0.0899
No	-3.6945	4.5843	1.5797	-17.1013	0.558333	0.425	0.475	0.725	0.1195	0.1555	0.1201	0.0782
No	-8.3492	10.1714	-5.6378	-11.7378	0.625	0.358333	0.583333	0.683333	0.0997	0.0829	0.0941	0.1225
No	-7.4497	-4.2926	0.5236	-2.0222	0.616667	0.566667	0.491667	0.533333	0.1178	0.1111	0.1236	0.1711
No	-11.1502	10.9618	2.8955	-7.3566	0.683333	0.325	0.458333	0.583333	0.1825	0.1368	0.0865	0.0556
No	0	19.1681	-12.9527	-13.4164	0.5	0.25	0.658333	0.7	0.0867	0.0789	0.0648	0.1042
No	12.1726	15.9984	5.3847	-16.1403	0.3	0.241667	0.416667	0.7	0.1847	0.1667	0.1101	0.0683
No	0	3.5279	1.0323	-8.04	0.5	0.441667	0.483333	0.616667	0.1767	0.1835	0.1357	0.0906
No	8.3359	11.985	-2.1366	-1.5592	0.366667	0.333333	0.525	0.516667	0.1335	0.0839	0.0578	0.0505
No	2.5151	6.2886	-2.0525	2.6459	0.458333	0.4	0.533333	0.458333	0.2323	0.1262	0.1427	0.1175
Yes	-1.63	7.4039	-2.53	-15.1285	0.516667	0.4	0.541667	0.708333	0.0475	0.076	0.1686	0.0849
Yes	-0.5173	-9.197	-2.0851	-18.8615	0.508333	0.625	0.533333	0.689076	0.296	0.0778	0.1273	0.0492
Yes	-3.4983	2.7324	0.6552	-7.1112	0.533333	0.475	0.491667	0.558333	0.0433	0.041	0.0665	0.036
Yes	-2.0256	4.5281	-0.1829	-8.3138	0.533333	0.425	0.5	0.627119	0.2617	0.1923	0.1862	0.1328
Yes	0	NaN	1.5303	-7.9219	0.5	0.425	0.475	0.610169	0.0283	0.0112	0.1509	0.0927
Yes	-5.6378	-2.5826	-2.0114	-13.364	0.583333	0.541667	0.533333	0.689076	0.0941	0.1356	0.2039	0.0916
Yes	-5.3133	1.5925	4.3271	-12.6759	0.566667	0.478992	0.433333	0.606838	0.0654	0.0671	0.1075	0.0386
Yes	-3.2056	-2.7699	-2.0733	0	0.55	0.533333	0.533333	0.5	0.1126	0.0605	0.132	0.0674
Yes	1.051	0	-13.0106	-21.2655	0.483333	0.5	0.641667	0.691667	0.3208	0.2779	0.0536	0.0427
Yes	1.0323	7.65	0.527	-6.8677	0.483333	0.375	0.491667	0.6	0.1357	0.1581	0.1194	0.0908
Yes	NaN	NaN	1.3877	-8.2024	0.583333	0.596639	0.483333	0.583333	0.0154	0.0152	0.0603	0.0475
Yes	3.0242	10.4421	-2.5556	-11.4451	0.470588	0.344828	0.533333	0.6	0.0436	0.1168	0.0697	0.0393
Yes	5.3549	2.5697	1.0273	-10.9032	0.425	0.458333	0.483333	0.666667	0.0816	0.141	0.1411	0.1103
Yes	NaN	-3.4983	5.0318	-5.0318	0.416667	0.533333	0.416667	0.583333	0.0154	0.0433	0.1918	0.1918
Yes	0.5385	-4.5508	0	-4.7787	0.491667	0.558333	0.5	0.564103	0.1083	0.0678	0.0973	0.0956
Yes	-9.9008	16.3898	2.7743	-14.6518	0.596639	0.316667	0.456897	0.675	0.0461	0.0571	0.1751	0.063
Yes	NaN	NaN	12.6497	-13.1627	0.512605	0.683333	0.316667	0.675	0	0.004	0.0944	0.0766
Yes	NaN	NaN	1.6553	-2.1116	0.708333	0.714286	0.475	0.533333	0.0147	0.0053	0.0993	0.1187
Yes	11.7378	2.6209	-4.6432	-7.9332	0.316667	0.462185	0.571429	0.608333	0.1225	0.1092	0.1173	0.078
Yes	NaN	NaN	1.0323	-6.3915	0.465517	0.625	0.483333	0.59322	0	0.0141	0.1357	0.093
Yes	-4.8382	-5.8402	0	-7.0783	0.575	0.591667	0.5	0.583333	0.1105	0.1175	0.1353	0.059
Yes	NaN	NaN	-3.6269	-15.8361	0.7	0.441667	0.558333	0.733333	0.0041	0.0006	0.1332	0.1041
Yes	0	-1.6018	-8.9514	-10.1256	0.5	0.525	0.616667	0.616667	0.1465	0.1124	0.0712	0.0577
Yes	-12.8459	1.63	-6.9927	-5.6915	0.616667	0.483333	0.616667	0.591667	0.0415	0.0475	0.2488	0.1363
Yes	-6.152	-6.0471	-6.5348	-6.4267	0.591667	0.583333	0.6	0.591667	0.0967	0.0789	0.1061	0.0857
